# Supplementary material for: Ammonium tetrathiomolybdate treatment targets the copper transporter ATP7A and enhances sensitivity of breast cancer to cisplatin
Source: Oncotarget. 2016 Oct 31;7(51):84439–52. doi: 10.18632/oncotarget.12992 (PMC5341295; doi:10.18632/oncotarget.12992)
Supplement: Supplementary file 2 [file oncotarget-07-84439-s002.xlsx]

## Sheet: Sheet1
	Supplemental Table 2. Sequences for Human Candidiate Cisplatin Resistance RNAi Library
Order Number	Gene Symbol	Gene Id	Accession Number	GI Number	Sequence
203160	SOX2	6657	NM_003106	29826338	GCUCGCAGACCUACAUGAA
203160	SOX2	6657	NM_003106	29826338	UCAUGAAGAAGGAUAAGUA
203160	SOX2	6657	NM_003106	29826338	GCUCUUGGCUCCAUGGGUU
203160	SOX2	6657	NM_003106	29826338	ACAACAUGAUGGAGACGGA
203160	GSTA1	2938	NM_145740	48375174	GAUAUUUGAUGUUCCAGCA
203160	GSTA1	2938	NM_145740	48375174	GAACUUCUCUACUACGUCG
203160	GSTA1	2938	NM_145740	48375174	GUAUAGCAGAUUUGGGUGA
203160	GSTA1	2938	NM_145740	48375174	CAAGGAAGCCUCCCAUGGA
203160	GSTA2	2939	NM_000846	22202620	UAAACCAGCCAUAGAGGUC
203160	GSTA2	2939	NM_000846	22202620	GAUAUUUGAUGUUCCAGCA
203160	GSTA2	2939	NM_000846	22202620	GUAUAGCAGAUUUGGGUGA
203160	GSTA2	2939	NM_000846	22202620	GUAACCUGCCCACAGUGAA
203160	IL17	3605	NM_002190	27477085	GGAAUCACAAUCCCACGAA
203160	IL17	3605	NM_002190	27477085	GAAUCACAAUCCCACGAAA
203160	IL17	3605	NM_002190	27477085	GGACUGUGAUGGUCAACCU
203160	IL17	3605	NM_002190	27477085	UGAGGACCCUGAGAGAUAU
203160	C6ORF139	55166	NM_018132	46255020	GGACAAACAAAGCACACUA
203160	C6ORF139	55166	NM_018132	46255020	GUUAAUGACUGGGAAUAUU
203160	C6ORF139	55166	NM_018132	46255020	UGUAUCAAGUCUACUGAAU
203160	C6ORF139	55166	NM_018132	46255020	GGGCACGAGACAAAGCUAA
203160	TNFRSF21	27242	NM_014452	23238206	GAAACGAUGUUGUGGAGAA
203160	TNFRSF21	27242	NM_014452	23238206	GAUGUGCGGUGUAAGCAGU
203160	TNFRSF21	27242	NM_014452	23238206	CAGAAGGCCUCGAAUCUCA
203160	TNFRSF21	27242	NM_014452	23238206	GGAAGCCAGUGGAAAGAUA
203160	AURKA	6790	NM_198437	38327571	UUCUUAGACUGUAUGGUUA
203160	AURKA	6790	NM_198437	38327571	GAACUUACUUCUUGGAUCA
203160	AURKA	6790	NM_198437	38327571	CAAAUGCCCUGUCUUACUG
203160	AURKA	6790	NM_198437	38327571	CCCUCAAUCUAGAACGCUA
203160	FANCE	2178	NM_021922	66879667	CCAAGUAUCAGGCUAACAU
203160	FANCE	2178	NM_021922	66879667	CGAAUCUGGAUGAUGCUAA
203160	FANCE	2178	NM_021922	66879667	GGAGAGACCCGAACAUAAG
203160	FANCE	2178	NM_021922	66879667	CAACUGCCCUGACCUCCUU
203160	SRPK1	6732	NM_003137	15834623	GAAGUCAGUUCGCAAUUCA
203160	SRPK1	6732	NM_003137	15834623	UCACGAAGCUGAAACCUUG
203160	SRPK1	6732	NM_003137	15834623	GAACACAUAUCUGCAUGGU
203160	SRPK1	6732	NM_003137	15834623	GUUACAGGGUCUUGAUUAU
203160	KCNH2	3757	NM_172056	26051270	GCUCAUCGCGCACUGGCUA
203160	KCNH2	3757	NM_172056	26051270	CCGACGUGCUGCCUGAGUA
203160	KCNH2	3757	NM_172056	26051270	CCACCUACGUCAAUGCCAA
203160	KCNH2	3757	NM_172056	26051270	CGCGGAAGCUGGAUCGCUA
203160	POU5F1	5460	NM_203289	116235490	GAUAUACACAGGCCGAUGU
203160	POU5F1	5460	NM_203289	116235490	UCCCAUGCAUUCAAACUGA
203160	POU5F1	5460	NM_203289	116235490	GCGAUCAAGCAGCGACUAU
203160	POU5F1	5460	NM_203289	116235490	CAUCAAAGCUCUGCAGAAA
203160	HTATIP	10524	NM_182710	36287068	CCACAGAUCACCAUCAAUG
203160	HTATIP	10524	NM_182710	36287068	GGACAGCUCUGAUGGAAUA
203160	HTATIP	10524	NM_182710	36287068	GAACAAGAGUUAUUCCCAG
	HTATIP	10524	NM_182710	36287068	CACAGGAACUCACCACAUU
Order Number	RELA	5970	NM_021975	46430498	GGAUUGAGGAGAAACGUAA
203160	RELA	5970	NM_021975	46430498	CUCAAGAUCUGCCGAGUGA
203160	RELA	5970	NM_021975	46430498	GGCUAUAACUCGCCUAGUG
203160	RELA	5970	NM_021975	46430498	GAUUGAGGAGAAACGUAAA
203160	ARL2	402	NM_001667	148612884	GAGCAACCCUCCUCAUCUU
203160	ARL2	402	NM_001667	148612884	UGGCGGAACUACUUUGAGA
203160	ARL2	402	NM_001667	148612884	CAACCAUCCUGAAGAAGUU
203160	ARL2	402	NM_001667	148612884	UCGACUGGCUCCUGGAUGA
203160	BAD	572	NM_004322	14670386	CAGAGUUUGAGCCGAGUGA
203160	BAD	572	NM_004322	14670386	GUUCCAGAUCCCAGAGUUU
203160	BAD	572	NM_004322	14670386	GCAACGCAGAUGCGGCAAA
203160	BAD	572	NM_004322	14670386	GUGACGAGUUUGUGGACUC
203160	CTTN	2017	NM_005231	20357551	GAACAAGACCGAAUGGAUA
203160	CTTN	2017	NM_005231	20357551	ACAGAGAGAUUACUCCAAA
203160	CTTN	2017	NM_005231	20357551	GAAUAUCAGUCGAAACUUU
203160	CTTN	2017	NM_005231	20357551	GGACAGAGUUGAUCAGUCU
203160	UCP3	7352	NM_022803	13259545	GUGAAGACCCGGUAUAUGA
203160	UCP3	7352	NM_022803	13259545	UGAGGAAUGCUAUCGUCAA
203160	UCP3	7352	NM_022803	13259545	CAGAAAAUACAGCGGGACU
203160	UCP3	7352	NM_022803	13259545	UGAUAAAGAUGGUGGCCCA
203160	UCP2	7351	NM_003355	13259540	UCAAACAGUUCUACACCAA
203160	UCP2	7351	NM_003355	13259540	AAGCCAACCUCAUGACAGA
203160	UCP2	7351	NM_003355	13259540	GCAUCGGCCUGUAUGAUUC
203160	UCP2	7351	NM_003355	13259540	CCGAGAGGCUCCCUUCUGA
203160	CCS	9973	NM_005125	4826664	GCACUUGGAGGACCAGAUG
203160	CCS	9973	NM_005125	4826664	GGAAUCACUUUAACCCUGA
203160	CCS	9973	NM_005125	4826664	GGCCAUCCCUUAUCCAAGA
203160	CCS	9973	NM_005125	4826664	GCUGUGGGAAUCACUUUAA
203160	MUS81	80198	NM_025128	156151412	GGGAGCACCUGAAUCCUAA
203160	MUS81	80198	NM_025128	156151412	CAGGAGCCAUCAAGAAUAA
203160	MUS81	80198	NM_025128	156151412	GGGUAUACCUGGUGGAAGA
203160	MUS81	80198	NM_025128	156151412	CAGCCCUGGUGGAUCGAUA
203160	MEN1	4221	NM_130801	18860850	GAUCAUACAUGCGCUGUGA
203160	MEN1	4221	NM_130801	18860850	GGAGCUGGCUGUACCUGAA
203160	MEN1	4221	NM_130801	18860850	GAUCAUGCCUGGGUAGUGU
203160	MEN1	4221	NM_130801	18860850	CGGCAGAAGGUGCGCAUAG
203160	CDCA5	113130	NM_080668	34147481	CAGAAAGCCCAUCGUCUUA
203160	CDCA5	113130	NM_080668	34147481	CGCAGGAGCCCUAGGAUUU
203160	CDCA5	113130	NM_080668	34147481	GCAGUUUGAUCUCCUGGUU
203160	CDCA5	113130	NM_080668	34147481	GCCAGAGACUUGGAAAUGU
203160	PARP2	10038	NM_001042618	110825962	AAGGAUUGCUUCAAGGUAA
203160	PARP2	10038	NM_001042618	110825962	ACAGCUAGAUCUUCGGGUA
203160	PARP2	10038	NM_001042618	110825962	GCCAGAGACAGGAGUCGAA
203160	PARP2	10038	NM_001042618	110825962	ACAAUUGGGAAGAUCGAGA
203160	NDRG2	57447	NM_016250	10280619	GGACAUGCAGGAAAUCAUU
203160	NDRG2	57447	NM_016250	10280619	CCUACAUCCUGGCGAGAUA
203160	NDRG2	57447	NM_016250	10280619	GGACCAGCUUGCAGACAUG
203160	NDRG2	57447	NM_016250	10280619	GGACUCAACUAUAAAUCUU
203160	PSMB5	5693	NM_002797	22538468	GUUCCGCCAUGGAGUCAUA
203160	PSMB5	5693	NM_002797	22538468	CCAACAUGGUGUAUCAGUA
203160	PSMB5	5693	NM_002797	22538468	GAAGAGCCAGGAAUCGAAA
203160	PSMB5	5693	NM_002797	22538468	GGCAAUGUCGAAUCUAUGA
203160	APEX1	328	NM_001641	18375500	GGAAGAAGCCCCAGAUAUA
203160	APEX1	328	NM_001641	18375500	CAAAGUUUCUUACGGCAUA
203160	APEX1	328	NM_001641	18375500	GAAGAAAGGAUUAGAUUGG
203160	APEX1	328	NM_001641	18375500	GCGAUGAGGAGCAUGAUCA
203160	HNRPC	3183	NM_001077443	117190253	CAGUAGAGAUGAAGAAUGA
203160	HNRPC	3183	NM_001077443	117190253	CAACGGGACUAUUAUGAUA
203160	HNRPC	3183	NM_001077443	117190253	AGAAGGAGCUGACCCAGAU
203160	HNRPC	3183	NM_001077443	117190253	GAAACGUCAGCGUGUAUCA
203160	ABC1	63897	NM_022070	109715834	GCAAGAAUCGCUUAGUGAA
203160	ABC1	63897	NM_022070	109715834	CAACACCGGACUCUUAAUG
203160	ABC1	63897	NM_022070	109715834	GUGGUGAUGUUCUGGACUA
203160	ABC1	63897	NM_022070	109715834	GUAGAAGGAUUUCGGAAUU
203160	BCAS1	8537	NM_003657	4502372	GAUGUUGGAUGCUCAAGUG
203160	BCAS1	8537	NM_003657	4502372	GAUAAGUGCUGUUGCGGAU
203160	BCAS1	8537	NM_003657	4502372	GGAUGAGGUUCCUGGCUUA
203160	BCAS1	8537	NM_003657	4502372	CAGUAGAGAUUAUAAAGUC
203160	KIAA1333	55632	NM_017769	33620748	UCAAAGAACUUGUCUCUAA
203160	KIAA1333	55632	NM_017769	33620748	GAGUUAGGAUUCCAAAUUA
203160	KIAA1333	55632	NM_017769	33620748	CCAUCGACCUGUUCAAAUA
203160	KIAA1333	55632	NM_017769	33620748	GUACACACAUUACCUGAUG
203160	XRCC3	7517	NM_001100118	153946426	GGACCAGACUUGAAGAGAC
203160	XRCC3	7517	NM_001100118	153946426	UGAAAUCGGUAAAGGAGGU
203160	XRCC3	7517	NM_001100118	153946426	GGACCUGAAUCCCAGAAUU
203160	XRCC3	7517	NM_001100118	153946426	GCUGAGAACGGCCUCCUUA
203160	BRIP1	83990	NM_032043	14042977	GAUGAUCGCUUUAGGAAUA
203160	BRIP1	83990	NM_032043	14042977	GAACUUGGUGUUACAUUUA
203160	BRIP1	83990	NM_032043	14042977	GAACAGAAGUACACAAUUU
203160	BRIP1	83990	NM_032043	14042977	GGAAAUAGAUUGGCUAACA
203160	HMGA2	8091	NM_003484	62912481	GGUGAGCCCUCUCCUAAGA
203160	HMGA2	8091	NM_003484	62912481	CACUUCAGCCCAGGGACAA
203160	HMGA2	8091	NM_003484	62912481	CCUCUAAAGCAGCUCAAAA
203160	HMGA2	8091	NM_003484	62912481	CGGCCAAGAGGCAGACCUA
203160	CSNK2A1	1457	NM_177560	47419903	GAUCCACGUUUCAAUGAUA
203160	CSNK2A1	1457	NM_177560	47419903	GGGCAGACACUCUCGAAAG
203160	CSNK2A1	1457	NM_177560	47419903	GAUGUACGAUUAUAGUUUG
203160	CSNK2A1	1457	NM_177560	47419903	ACUGCUUGCUGGUCGCUUA
203160	CCR7	1236	NM_001838	30795213	CACGCAACUUUGAGCGCAA
203160	CCR7	1236	NM_001838	30795213	UCAAGACCAUGACCGAUAC
203160	CCR7	1236	NM_001838	30795213	GCAAUGGGCUGGUCGUGUU
203160	CCR7	1236	NM_001838	30795213	GCAACGAUCUCUUCAAGCU
203160	BRCA2	675	NM_000059	119395733	GAAACGGACUUGCUAUUUA
203160	BRCA2	675	NM_000059	119395733	GUAAAGAAAUGCAGAAUUC
203160	BRCA2	675	NM_000059	119395733	GAAGAAUGCAGGUUUAAUA
203160	BRCA2	675	NM_000059	119395733	GGUAUCAGAUGCUUCAUUA
203160	HMGN2	3151	NM_005517	148922918	GCAAGAAGUUAUUUGUUAG
203160	HMGN2	3151	NM_005517	148922918	GGGAGUAUGGAGUGAUUUC
203160	HMGN2	3151	NM_005517	148922918	GCUCCUAAGUAGACCUGCA
203160	HMGN2	3151	NM_005517	148922918	GCAAAUUAAUAGACUCAUG
203160	ABCB1	5243	NM_000927	42741658	GAAACUGCCUCAUAAAUUU
203160	ABCB1	5243	NM_000927	42741658	GCUGAUCUAUGCAUCUUAU
203160	ABCB1	5243	NM_000927	42741658	UCGAGUCACUGCCUAAUAA
203160	ABCB1	5243	NM_000927	42741658	GACCAUAAAUGUAAGGUUU
203160	DUSP1	1843	NM_004417	7108342	GCAUAACUGCCUUGAUCAA
203160	DUSP1	1843	NM_004417	7108342	CCAAUUGUCCCAACCAUUU
203160	DUSP1	1843	NM_004417	7108342	CAACGAGGCCAUUGACUUC
203160	DUSP1	1843	NM_004417	7108342	CCACCACCGUGUUCAACUU
203160	DUSP4	1846	NM_001394	58331238	GGACUGCCCAAACCACUUU
203160	DUSP4	1846	NM_001394	58331238	GUACAUCGAUGCCGUGAAG
203160	DUSP4	1846	NM_001394	58331238	CAUCACGGCUCUGUUGAAU
203160	DUSP4	1846	NM_001394	58331238	GAAGGACACUAUCAGUACA
203160	GSTP1	2950	NM_000852	6552334	CCUACACCGUGGUCUAUUU
203160	GSTP1	2950	NM_000852	6552334	GCUGAUCCAUGAGGUCCUA
203160	GSTP1	2950	NM_000852	6552334	GCAGGAGGGCUCACUCAAA
203160	GSTP1	2950	NM_000852	6552334	ACGGAGACCUCACCCUGUA
203160	STC1	6781	NM_003155	61676083	GAAGCCUGCUGGAAUGUGA
203160	STC1	6781	NM_003155	61676083	GUACAGCGCUGCUAAAUUU
203160	STC1	6781	NM_003155	61676083	AAACUCAGCUGAAGUGGUU
203160	STC1	6781	NM_003155	61676083	CAACAGAUACUAUAACAGA
203160	NR1I2	8856	NM_022002	148536877	CAGGAGCAAUUCGCCAUUA
203160	NR1I2	8856	NM_022002	148536877	GAUGGACGCUCAGAUGAAA
203160	NR1I2	8856	NM_022002	148536877	CAACCUACAUGUUCAAAGG
203160	NR1I2	8856	NM_022002	148536877	GCUCAUAGGUUCUUGUUCC
203160	NR1H4	9971	NM_005123	142360165	GAACCAUACUCGCAAUACA
203160	NR1H4	9971	NM_005123	142360165	GAAAGAAUUCGAAAUAGUG
203160	NR1H4	9971	NM_005123	142360165	CAAGUGACCUCGACAACAA
203160	NR1H4	9971	NM_005123	142360165	CAACAGACUCUUCUACAUU
203160	PARP1	142	NM_001618	156523967	GAAGUCAUCGAUAUCUUUA
203160	PARP1	142	NM_001618	156523967	GAAAGUGUGUUCAACUAAU
203160	PARP1	142	NM_001618	156523967	GAUAGAGCGUGAAGGCGAA
203160	PARP1	142	NM_001618	156523967	GCAACAAACUGGAACAGAU
203160	EFNA2	1943	NM_001405	27894380	CGGAGAAGUUCCAGCUCUU
203160	EFNA2	1943	NM_001405	27894380	UGUACAUGGUCAACGGCGA
203160	EFNA2	1943	NM_001405	27894380	AGGUGAGCAUCAAUGACUA
203160	EFNA2	1943	NM_001405	27894380	CCGAGCGCAUGGAGCACUA
203160	POU3F1	5453	NM_002699	110624764	CAGCACAGCGCACCACUUG
203160	POU3F1	5453	NM_002699	110624764	CGCCCAUGGACGAUGUAUA
203160	POU3F1	5453	NM_002699	110624764	AAACCAAACACCCGGACGA
203160	POU3F1	5453	NM_002699	110624764	GCACCUAGAACACGGCAAG
203160	TXN	7295	NM_003329	50592993	UGAAGCAGAUCGAGAGCAA
203160	TXN	7295	NM_003329	50592993	GACAAAAGGUGGGUGAAUU
	TXN	7295	NM_003329	50592993	GGUGAUAAACUUGUAGUAG
Order Number	TXN	7295	NM_003329	50592993	GGAUGUUGCUUCAGAGUGU
203160	RRM1	6240	NM_001033	157266329	GAACACACAUACGACUUUA
203160	RRM1	6240	NM_001033	157266329	GGACUGGUCUUUGAUGUGU
203160	RRM1	6240	NM_001033	157266329	GCACAGAAAUAGUGGAGUA
203160	RRM1	6240	NM_001033	157266329	UGAAACGAGUGGAGACUAA
203160	STAT3	6774	NM_213662	47458819	GGAGAAGCAUCGUGAGUGA
203160	STAT3	6774	NM_213662	47458819	CCACUUUGGUGUUUCAUAA
203160	STAT3	6774	NM_213662	47458819	UCAGGUUGCUGGUCAAAUU
203160	STAT3	6774	NM_213662	47458819	CGUUAUAUAGGAACCGUAA
203160	NANOS2	339345	NM_001029861	112784977	CUCAAGUACUGCCCGCUUA
203160	NANOS2	339345	NM_001029861	112784977	AAGAUGGGAUGUCGACUUA
203160	NANOS2	339345	NM_001029861	112784977	UGUGGGCGCUGAUCGCAAG
203160	NANOS2	339345	NM_001029861	112784977	UCGACAUGUGGAAGGACUA
203160	C11ORF30	56946	NM_020193	57164958	CCACAGAAUUAUACAGAUA
203160	C11ORF30	56946	NM_020193	57164958	GCUAGUAACAGAAACAUUA
203160	C11ORF30	56946	NM_020193	57164958	AAACGCAGGUUCUUAUUAA
203160	C11ORF30	56946	NM_020193	57164958	GAUAGUAGUUCCUCUUCUA
203160	CXCR4	7852	NM_003467	56790928	GAAGCAUGACGGACAAGUA
203160	CXCR4	7852	NM_003467	56790928	UAACUACACCGAGGAAAUG
203160	CXCR4	7852	NM_003467	56790928	CAAGCAAGGGUGUGAGUUU
203160	CXCR4	7852	NM_003467	56790928	GAGUCUGAGUCUUCAAGUU
203160	FANCG	2189	NM_004629	4759335	GCACUAAGCAGCCUUCAUG
203160	FANCG	2189	NM_004629	4759335	GGAAUUAGAUGCUCCAUUG
203160	FANCG	2189	NM_004629	4759335	GGACAUCUCUGCCAAAGUC
203160	FANCG	2189	NM_004629	4759335	GCAAGCAGGUGCCUACAGA
203160	CSNK2A2	1459	NM_001896	38708325	GAUCCACACUUCAACGAUA
203160	CSNK2A2	1459	NM_001896	38708325	UUAAAGCUCUGGAUUACUG
203160	CSNK2A2	1459	NM_001896	38708325	GGACAACUAUGACCAGCUU
203160	CSNK2A2	1459	NM_001896	38708325	GAACCUUCGUGGUGGAACA
203160
203160
203160
203160
